# Supplementary material for: Multi-step rainfall forecasting using deep learning approach
Source: PeerJ Comput Sci. 2021 May 4;7:e514. doi: 10.7717/peerj-cs.514 (PMC8114799; doi:10.7717/peerj-cs.514)
Supplement: Supplemental Information 13 [file peerj-cs-07-514-s013.m]

% CalcRmse: calculate the rmse between predictions and OUTs
%
% [rmse AveErrNum] = CalcRmse( dbn, IN, OUT )
%
%
%Output parameters:
% rmse: the rmse between predictions and OUTs
% AveErrNum: average error number after binarization
%
%
%Input parameters:
% dbn: network
% IN: input data, where # of row is # of data and # of col is # of input features
% OUT: output data, where # of row is # of data and # of col is # of output labels
%
%
%Version: 20130727

%%%%%%%%%%%%%%%%%%%%%%%%%%%%%%%%%%%%%%%%%%%%%%%%%%%%%%%%%%%%
% Deep Neural Network:                                     %
%                                                          %
% Copyright (C) 2013 Masayuki Tanaka. All rights reserved. %
%                    mtanaka@ctrl.titech.ac.jp             %
%                                                          %
%%%%%%%%%%%%%%%%%%%%%%%%%%%%%%%%%%%%%%%%%%%%%%%%%%%%%%%%%%%%
function [rmse AveErrNum] = CalcRmse( dbn, IN, OUT )
 out = v2h( dbn, IN );

 err = power( OUT - out, 2 );
 rmse = sqrt( sum(err(:)) / numel(err) );

 bout = out > 0.5;
 BOUT = OUT > 0.5;

 err = abs( BOUT - bout );
 AveErrNum = mean( sum(err,2) );
end
