# Supplementary material for: Multi-step rainfall forecasting using deep learning approach
Source: PeerJ Comput Sci. 2021 May 4;7:e514. doi: 10.7717/peerj-cs.514 (PMC8114799; doi:10.7717/peerj-cs.514)
Supplement: Supplemental Information 20 — 20 neurons 2 feedback delay. Training of NARX. [file peerj-cs-07-514-s020.m]

% Solve an Autoregression Problem with External Input with a NARX Neural Network
% Script generated by Neural Time Series app
% Created 31-May-2016 17:18:25
%
% This script assumes these variables are defined:
%
%   inputtrain - input time series.
%   outputtrain - feedback time series.


load('lowpassfilteredpreprocesseddatafordeepnn22.mat')

inputtrain= inputdata(1:120000,:);
inputtest= inputdata(120000:end,:);


outputtrain= outputrain3hour(1:120000,1);
outputtest=  outputrain3hour(120000:end,1);

X = tonndata(inputtrain,false,false);
T = tonndata(outputtrain,false,false);

Xtest= tonndata(inputtest,false,false);
Ttest= tonndata(outputtrain,false,false);

% Choose a Training Function
% For a list of all training functions type: help nntrain
% 'trainlm' is usually fastest.
% 'trainbr' takes longer but may be better for challenging problems.
% 'trainscg' uses less memory. Suitable in low memory situations.
trainFcn = 'trainlm';  % Levenberg-Marquardt backpropagation.

% Create a Nonlinear Autoregressive Network with External Input
inputDelays = 1:2;
feedbackDelays = 1:3;
hiddenLayerSize = 30;
net = narxnet(inputDelays,feedbackDelays,hiddenLayerSize,'open',trainFcn);

% Prepare the Data for Training and Simulation
% The function PREPARETS prepares timeseries data for a particular network,
% shifting time by the minimum amount to fill input states and layer
% states. Using PREPARETS allows you to keep your original time series data
% unchanged, while easily customizing it for networks with differing
% numbers of delays, with open loop or closed loop feedback modes.
[x,xi,ai,t] = preparets(net,X,{},T);

% Setup Division of Data for Training, Validation, Testing
net.divideParam.trainRatio = 70/100;
net.divideParam.valRatio = 15/100;
net.divideParam.testRatio = 15/100;

% Train the Network
[net,tr] = train(net,x,t,xi,ai);

% Test the Network
y = net(x,xi,ai);
e = gsubtract(t,y);
performance = perform(net,t,y)

% View the Network
view(net)

% Plots
% Uncomment these lines to enable various plots.
%figure, plotperform(tr)
%figure, plottrainstate(tr)
%figure, ploterrhist(e)
figure, plotregression(t,y)
%figure, plotresponse(t,y)
%figure, ploterrcorr(e)
%figure, plotinerrcorr(x,e)

% Closed Loop Network
% Use this network to do multi-step prediction.
% The function CLOSELOOP replaces the feedback input with a direct
% connection from the outout layer.
netc = closeloop(net);
netc.name = [net.name ' - Closed Loop'];
view(netc)
[xc,xic,aic,tc] = preparets(netc,X,{},T);
yc = netc(xc,xic,aic);
closedLoopPerformance = perform(net,tc,yc)

netctr= closeloop(net);
[xctr,xictr,aictr,tctr] = preparets(netctr,X,{},T);
[netctr,trtr] = train(netctr,xctr,tctr,xictr,aictr);
 yctr = netc(xctr,xictr,aictr);
closedLoopPerformance = perform(net,tctr,yctr)

% Step-Ahead Prediction Network
% For some applications it helps to get the prediction a timestep early.
% The original network returns predicted y(t+1) at the same time it is
% given y(t+1). For some applications such as decision making, it would
% help to have predicted y(t+1) once y(t) is available, but before the
% actual y(t+1) occurs. The network can be made to return its output a
% timestep early by removing one delay so that its minimal tap delay is now
% 0 instead of 1. The new network returns the same outputs as the original
% network, but outputs are shifted left one timestep.
nets = removedelay(net);
nets.name = [net.name ' - Predict One Step Ahead'];
view(nets)
[xs,xis,ais,ts] = preparets(nets,X,{},T);
ys = nets(xs,xis,ais);
stepAheadPerformance = perform(nets,ts,ys)

figure
plot(cell2mat(t))
hold on
plot(cell2mat(y))


figure
plot(cell2mat(t),'O')
hold on
plot(cell2mat(y),'*')

figure
plot(cell2mat(tc))
hold on
plot(cell2mat(yc))
